# Supplementary material for: Aqueous Extract of Bacopa procumbens and the NAPEL Formulation Mitigate MPTP-Induced Neurotoxicity via Nrf2/HSF1/HIF-1α Signaling in a Parkinson’s Disease Model
Source: Int J Mol Sci. 2025 Dec 10;26(24):11914. doi: 10.3390/ijms262411914 (PMC12733197; doi:10.3390/ijms262411914)
Supplement: Supplementary file 1 [file ijms-26-11914-s001.zip]

Archive with 2 entries (2 files):
- Supplementary tables.pdf
- Supplementary Figure S1.pdf
